# Supplementary material for: Citrus Bergamia and Cynara Cardunculus Reduce Serum Uric Acid in Individuals with Non-Alcoholic Fatty Liver Disease
Source: Medicina (Kaunas). 2022 Nov 26;58(12):1728. doi: 10.3390/medicina58121728 (PMC9784233; doi:10.3390/medicina58121728)
Supplement: Supplementary file 1 [file medicina-58-01728-s001.zip]

Archive with 1 entries (1 files):
- medicina-2009849-supplementary.pdf
